# Supplementary material for: Prenatal exposure to opioid maintenance treatment and neonatal outcomes: Nationwide registry studies from the Czech Republic and Norway
Source: Pharmacol Res Perspect. 2019 Aug 14;7(5):e00501. doi: 10.1002/prp2.501 (PMC6694203; doi:10.1002/prp2.501)
Supplement: Supplementary file 1 [file PRP2-7-e00501-s001.xlsx]

## Sheet: Supplementary table 1
	Supplementary table 1. Socio-economic characteristics of women in opioid maintenance treatment (OMT) during pregnancy, women in OMT before and after but not during pregnancy, and the general pregnant population in the Czech Republic (2000–2014) and Norway (2004–2013).
		Czech Republic												Norway
		In OMT during pregnancy (n=333)			In OMT 365 days before or 365 days after pregnancy (n=202)			In OMT more then 365 days before and more then 365 days after pregnancy (n=721)			General Czech population (n=1 546 017)			In OMT during pregnancy (n=235)			In OMT 365 days before or 365 days after pregnancy (n=18)			General Norwegian population (n=554 057)
		n	%	95% CI	n	%	95% CI	n	%	95% CI	n	%	95% CI	n	%	95% CI	n	%	95% CI	n	%	95% CI
	Age, years
	≤24	98	29.4	24.7-34.7	75	37.1	30.5-44.2	371	51.5	47.7-55.2	316810	20.5	20.4-20.6	18	7.7	4.7-12.0	<4	-	-	90631	16.4	16.3-16.5
	25-29	139	41.7	36.4-47.3	78	38.6	31.9-45.7	184	25.5	22.4-28.9	565577	36.6	36.5-36.7	70	29.8	24.1-36.1	8	44.4	22,4-68,7	172423	31.1	31.0-31.2
	30-34	77	23.1	18.8-28.1	37	18.3	13.4-24.5	129	17.9	15.2-20.9	473880	30.7	30.6-30.7	89	37.9	31.7-44.4	7	38.9	18,3-63,9	184128	32.2	33.1-33.4
	≥35	19	5.7	3.6-8.9	12	5.9	3.2-10.4	37	5.1	3.7-7.1	189750	12.3	12.2-12.3	58	24.7	19.4-30.8	<4	-	-	106875	19.3	19.2-19.4
	Marital status
	not married	266	79.9	75.1-87.0	162	80.2	73,9-85,3	541	75.0	71.7-78.1	531900	34.4	34.3-34.5	91	38.7	32.5-45.3	16	88.9	63.9-98.1	38409	6.9	6.9-7.0
	married	49	14.7	11.2-19.1	26	12.9	8,7-18,5	151	20.9	18.1-24.1	991329	64.1	64.0-64.2	142	60.4	53.8-66.7	<4	-	-	512511	92.5	92.4-92.6
	unknown	18	5.4	3.3-8.6	14	6.9	4,0-11,6	29	4.0	2.8-5.8	22788	1.5	1.5-1.5	2	0.9	0.1-3.4	0	0	0.0-18.5	3137	0.6	0.5-0.6
	Education
	primary	159	47.7	42.3-53.3	105	52.0	44.9-59.0	389	53.9	50.2-57.6	170782	11.0	11.0-11.1	168	71.5	65.2-77.1	14	77.8	51.9-92.6	95521	17.2	17.1-17.3
	secondary	154	46.2	40.8-51.8	78	38.6	31.9-45.7	287	39.8	36.2-43.5	1027543	66.5	66.4-66.5	59	25.1	19.8-31.2	<4	-	-	157774	28.5	28.4-28.6
	university	4	1.2	0.4-3.3	2	1.0	0.2-3.9	7	1.0	0.4-2.1	270757	17.5	17.5-17.6	5	2.1	0.8-5.2	<4	-	-	268023	48.4	48.2-48.5
	unknown	16	4.8	2.9-7.8	17	8.4	5.1-13.4	38	5.3	3.8-7.2	76935	5.0	4.9-5.0	<4			<4	-	-	32739	5.9	5.8-6.0
	Occupation
	unemployed	274	82.3	77.7-86.1	167	82.7	76.6-87.5	578	80.2	77.0-83.0	-	-	-	-	-	-	-	-	-	-	-	-
	employed	25	7.5	5.0-11.0	6	3.0	1.2-6.7	41	5.7	4.2-7.7	-	-	-	-	-	-	-	-	-	-	-	-
	unknown	34	10.2	7.3-14.1	#REF!	14.4	10.0-20.1	#REF!	4.1	11.7-17.0	-	-	-	-	-	-	-	-	-	-	-	-
	Using of addictive substances during pregnancy
	alcohol	17	5.1	3.1-8.2	7	3.5	1.5-7.3	22	3.1	2.0-4.7	96676	6.3	6.2-6.3	-	-	-	-	-	-	-	-	-
	smoking	136	40.8	35.5-46.3	79	39.1	32.4-46.2	271	37.6	34.1-41.2	2042	0.1	0.1-0.1	-	-	-	-	-	-	-	-	-
	illicit drugs	129	38.7	33.5-44.2	72	35.4	29.1-42.7	185	25.7	22.5-29.0	3278	0.2	0.2-0.2	-	-	-	-	-	-	-	-	-
	Smoking during pregnancy
	yes	-	-	-	-	-	-	-	-	-	-	-	-	161	68.5	62.1-74.3	14	77.8	51.9-92.6	58192	10.5	10.4-10.6
	unknown	-	-	-	-	-	-	-	-	-	-	-	-	47	20.0	15.2-25.8	<4			92212	16.6	16.5-16.7
	Deliveries by multiplicity
	single	324	97.3	94.8-98.7	197	97.5	94.0-99.1	708	98.2	96.9-99.0	1517731	98.2	98.1-98.2	229	97.4	94.3-99.0	18	100	81.5-100.0	534822	96.5	96.5-96.6
	twins and more	9	2.7	1.3-5.2	5	2.5	0.9-6.0	13	1.8	1.0-3.1	28286	1.8	1.8-1.9	6	2.6	1.0-5.7	0	0	0.0-18.5	19235	3.5	3.4-3.5
	CI confidence interval
	- data was not available for the Czech Republic sample or there were less than 4 individuals in the Norwegian sample
	<4 denotes less than four individuals in the group; exact numbers are not shown because of regulation from the Registries
