# Supplementary material for: Prenatal exposure to opioid maintenance treatment and neonatal outcomes: Nationwide registry studies from the Czech Republic and Norway
Source: Pharmacol Res Perspect. 2019 Aug 14;7(5):e00501. doi: 10.1002/prp2.501 (PMC6694203; doi:10.1002/prp2.501)
Supplement: Supplementary file 2 [file PRP2-7-e00501-s002.xlsx]

## Sheet: Suplementary table 2
Supplementary table 2. Birth outcomes in children of women in opioid maintenance treatment (OMT) during pregnancy, children of women in OMT before and after but not during pregnancy, and children in the general population in the Czech Republic (2000–2014) and Norway (2004–2013). Singleton pregnancies.
	Czech Republic								Norway				Norwegian total
	In OMT during pregnancy (n=324)		In OMT 365 days before or 365 days after pregnancy (n=197)		In OMT more then 365 days before and more then 365 days after pregnancy (n=708)		General Czech population (n=1 517 731)		In OMT during pregnancy (n=229)		In OMT 365 days before or 365 days after pregnancy (n=18)		General Norwegian population (n=534 882)
	mean	SD	mean	SD	mean	SD	mean	SD	mean	SD	mean	SD	mean	SD
Gestational agea (weeks)	38.3	2.6	38.0	3.1	38.3	2.8	39.2	1.8	39.1	2.1	39.1	2.3	39.4	1.9
Birth weightb (g)	3 017	476	3040	514	3101	491	3 390	455	3304	507	3573	497	3591	485
Birth lengthb (cm)	48.1	2.4	48.3	2.4	48.7	2.4	50.0	2.1	49.0	2.5	49.3	2.1	50.4	2.3
Head circumferenceb (cm)	33.8	1.8	33.5	1.5	33.7	1.5	34.4	1.5	34.6	1.5	35.5	1.1	35.3	1.4
	n	% (95% CI)	n	% (95% CI)	n	% (95% CI)	n	% (95% CI)	n	% (95% CI)	n	% (95% CI)	n	% (95% CI)
Abortion induced
yes	-	-	-	-	-	-	-	-	<4	-	0	0.0 (0.0-18.5)	1903	0.4 (0.3-0.4)
no	-	-	-	-	-	-	-	-	226	98.7 (95.9-99.7)	18	100 (81.5-100)	532979	99.6 (99.6-99.7)
Miscarriage
yes	-	-	-	-	-	-	-	-	<4	-	0	0.0 (0.0-18.5)	1702	0.3 (0.3-0.3)
no	-	-	-	-	-	-	-	-	227	99.1 (96.5-99.8)	18	100 (81.5-100)	533120	99.7 (99.7-99.7)
Caesarian sectiona
elective	18	5.6 (3.5-8.9))	7	3.6 (1.6-7.5)	36	5.1 (3.6-7.1)	137446	9.5 (9.4-9.5)	25	11.0 (7.3-15.9)	<4	-	28739	5.4 (5.3-5.4)
acute	40	12.5 (9.2-16.7)	39	19.9 (14.7-26.3)	81	11.5 (9.3-14.1)	150066	10.3 (10.3-10.4)	26	11.5 (7.8-16.5)	0	0.0 (0.0-18.5)	45941	8.6 (8.5; 8.7)
Stillbirth
yes	4	1.2 (0.4-3.3)	1	0.5 (0.0-3.2)	2	0.3 (0.0-1.1)	65043	4.3 (4.3-4.3)	<4	-	0	0.0 (0.0-18.5)	1974	0.4 (0.4-0.4)
no	320	98.8 (96.7-99.6)	196	99.5 (96.8-100)	706	99.7 (98.9-100)	1448168	95.4 (95.4-95.4)	227	99.1 (96.5-99.8)	18	100 (81.5-100)	532848	99.6 (99.6-99.6)
Preterm birtha	54	16.9 (13.0-21.5)	41	20.9 (15.6-27.4)	125	17.7 (15.0-20.8)	88849	6.1 (6.1-6.2)	16	7.0 (4.2-11.3)	<4	-	27106	5.1 (5.0-5.1)
Small for gestational age (SGA)a	43	13.4 (10.0-17.8)	31	15.8 (11.2-21.9)	83	11.8 (9.5-14.4)	60032	4.1 (4.1-4.2)	15	6.6 (3.8-10.8)	0	0.0 (0.0-18.5)	13325	2.5 (2.5-2.5)
Apgar scorea <7 at 1 minute
yes	28	8.7 (6.0-12.5)	16	8.2 (4.9-13.2)	51	7.2 (5.5-9.5)	14947	1.0 (1.0-1.0))	13	5.9 (3.3-10.1)	<4	-	24779	4.7 (4.6-4.7)
no	292	90.7 (86.8-93.5)	179	91.8 (86.8-95.1)	655	92.8 (90.5-94.5)	1498264	99.0 (99.0-99.0)	207	90.4 (85.6-93.7)	17	94.4 (70.6-99.7)	504237	95.3 (95.3-95.4)
Apgar scorea <7 at 5 minute
yes	7	2.2 (1.0-4.7)	6	3.1 (1.3-6.9)	15	2.1 (1.2-3.6)	6535	0.4 (04-0.4)	4	1.8 (0.6-4.9)	0	0.0 (0.0-18.5)	6306	1.2 (1.2-1.2)
no	313	97.8 (95.3-99.0)	189	96.9 (93.1-98.7)	691	97.9 (96.4-98.8)	1506676	99.6 (99.6-99.6)	217	98.2 (95.1-99.4)	18	100 (81.5-100)	522720	98.8 (98.8-98.8)
Neonatal abstinence syndromea
yes	-	-	-	-	-	-	-	-	120	54.1 (47.3-60.7)	7	38.9 (18.3-63.9)	414	0.1 (0.1-0.1)
no	-	-	-	-	-	-	-	-	102	45.9 (39.3-52.7)	11	61.1 (36.1-81.7)	529131	99.9 (99.9-99.9)
CI confidence interval, SD standard deviation
a live births
b gestational age ≥37 weeks
- data was not available for the Czech Republic sample or there were less than 4 individuals in the Norwegian sample
<4 denotes less than four individuals in the group; exact numbers are not shown because of regulation from the Registries
